# Supplementary material for: Dogs and wolves do not differ in their inhibitory control abilities in a non-social test battery
Source: Anim Cogn. 2018 Oct 3;22(1):1–15. doi: 10.1007/s10071-018-1216-9 (PMC6326967; doi:10.1007/s10071-018-1216-9)
Supplement: Supplementary file 2 — Supplementary material 2 (XLSX 49 KB) [file 10071_2018_1216_MOESM2_ESM.xlsx]

## Sheet: IC.WSC_data.txt
ID	name	species	age	sex	Box_success	Box_paw	Box_nose	Box_error	Box_close	Box_close.train	Box_error.train	Box_deep_dur	Box_center_dur	MC_E.CC	MC_C.CC	MC_near	MC_control_dur	MC_exp_dur	Buz_close.box	Buz_lat	Buz_manipulate	Buz_success	Buz_train.trials	Buz_manipl.train	Buz_lat.train(sum)	RL_S2C	RL_S.CC	RL_R1	RL_ratio	RL_near	RL_lat.aqu	RL_lat.rev	IC_FAC1	IC_FAC2	IC_FAC3	C_FAC1	C_FAC2	MC_FAC1	MC_FAC2	BB_FAC1	BB_FAC2	RL_FAC1	RL_FAC2
1	Kaspar	wolf	8.58	M	6	5	8	13	29.4	5.6	0	27.6	9.2	0	6	NA	NA	34.2	12.8	13.2	8.2	5	19	5.6	42.6	1	9	6	0.67	12.8	15.8	19.2	-0.824472	-0.132508	-0.280966	-0.723621	0.371347	NA	0.393043	-1.03657	-0.933278	-1.0438	-0.607181
2	Wamblee	wolf	4.61	M	6	0	3	3	18.6	14.8	0	17.4	10.4	0	5	73.2	90	44.8	63.2	80	8.4	5	6	0.6	35.2	2	12	2	0.17	13.4	18.4	20.8	-0.38572	0.04062	-0.51986	-0.922207	-0.758238	-0.666229	-0.319347	-0.34079	-0.281483	-0.855206	0.762584
3	Shima	wolf	8.55	F	6	0	3	3	16.6	11.2	1	12.6	11.8	1	6	54.6	41	34.8	78	86.2	72.2	5	7	28	29	2	10	5	0.5	13.6	15.4	20.2	-0.535402	-0.65493	0.201336	-0.970386	-0.758238	-0.544369	0.393043	-0.189468	1.16091	-1.01473	0.166506
4	Aragorn	wolf	8.53	M	6	3	20	23	58.2	9.2	1	35.2	48.8	0	4	65	41.4	42.8	54.8	76.4	36.8	5	10	6.8	6.8	1	9	1	0.11	12.8	17	17	-0.0990147	0.0589808	0.727709	-0.04142	1.2875	-1.0008	-1.03174	-0.426996	0.16792	NA	0.386282
5	Una	wolf	4.93	F	0	0	0	0	10.8	33.2	0	90	90	0	6	64.8	40.2	86.4	50.2	168.4	13	3	7	0	12.2	2	9	3	0.33	18.8	23.8	20.8	-0.200105	0.670114	-0.704845	1.08814	-1.05138	-0.715587	0.393043	0.308209	-0.358312	NA	0.563891
6	Amarok	wolf	4.62	M	6	14	15	29	45.6	8.8	0	17.8	35.6	0	5	67.2	45.6	41	132.8	144	77	5	7	42.8	15.2	1	11	8	0.73	11.4	13.4	19.2	-0.340885	-1.12315	2.08436	-0.405348	2.20917	-0.973586	-0.319347	0.508468	1.95955	-1.21777	-1.00457
7	Chitto	wolf	4.91	M	5	2	17	19	62	31.4	4	35	48.6	0	6	93	77.2	83.6	99.2	193.4	35.4	3	7	1	20.4	1	9	5	0.56	18.4	21	34.8	-0.0654347	-0.309917	0.78867	0.189924	0.866154	-0.469628	0.393043	0.826877	0.711186	-0.225945	-0.408489
8	Geronimo	wolf	7.53	M	6	2	6	8	12.2	5.4	2	11.6	7.6	2	7	50.8	81	74.7	6.8	15.4	0.4	5	7	8.6	25	3	10	6	0.6	10.6	15.8	16	-0.891994	0.214973	-0.68609	-1.06138	-0.208691	-0.191313	1.10543	-1.0793	-1.16349	-1.19193	0.542808
9	Kenai	wolf	6.68	M	4	0	5	5	54.6	5.2	0	44.2	65.8	0	5	87.2	70	72.6	78.4	161.8	17.6	4	15	1.2	49.2	1	9	6	0.67	19.4	25.4	39.4	0.0483455	-0.0828623	-0.234173	0.453061	-0.562812	-0.589058	-0.319347	0.318196	0.0944669	0.144897	-0.607181
10	Yukon	wolf	7.55	F	6	0	6	6	16.6	8	0	13.8	12.4	2	5	92.4	80.6	92.8	84.8	92	74	4	7	12	14.4	1	11	10	0.91	10.6	19.4	19.4	-0.0752802	-1.21471	0.409275	-0.958543	-0.465099	0.212166	-0.319347	0.0973252	1.28365	-0.92996	-1.40195
11	Tala	wolf	4.7	F	6	2	5	7	19	11.4	1	15.2	11.2	0	8	53.6	138.2	144.6	13.4	28.6	3	5	7	1.8	20.8	1	11	6	0.55	16.2	19.8	26.5	-0.908577	-0.168605	-0.667013	-0.926256	-0.306404	-0.295379	1.81782	-0.970597	-1.02762	-0.550509	-0.607181
12	Nanuk	wolf	7.54	M	6	0	3	3	26.6	21.4	3	25.4	16.2	1	4	NA	NA	NA	65	73.8	34.6	5	5	17	49.8	4	9	0	0	15.8	20	24.4	0.0267427	0.441975	-0.251189	-0.728174	-0.758238	NA	-1.03174	-0.349855	0.255859	-0.601654	2.30996
13	Meru	dog	6.28	M	6	11	12	23	41.2	10.4	0	39.6	16	1	6	88.8	54.8	61.8	97.4	117.2	80	4	7	1	13.8	2	11	2	0.18	13.8	16	17.6	-0.37164	-0.416147	1.5474	-0.447654	1.53142	-0.362527	0.393043	0.304846	1.56337	-1.03584	0.762584
14	Sahibu	dog	2.87	M	1	7	9	16	84.4	10.8	0	91	64.4	0	5	84.4	56.2	54.6	48.4	72.2	10.2	5	8	0	47.2	1	12	0	0	30.2	29.2	31	-0.0985666	0.904172	0.144532	1.69114	0.725467	-0.739004	-0.319347	-0.498433	-0.436403	0.523822	0.584975
15	Hiari	dog	2.81	M	4	9	12	21	100.2	18.4	1	71.4	79	0	4	116.8	111.8	62	55	102.6	3.8	5	5	0	51.2	1	11	6	0.55	32	35.4	38.8	0.393139	0.392437	0.398922	1.30732	1.27501	-0.227237	-1.03174	-0.32179	-0.47717	1.08984	-0.607181
16	Bora	dog	5.53	F	4	0	7	7	63	12.4	0	84.2	31.4	0	9	NA	NA	NA	30.6	49.6	0	5	7	0	16.8	1	10	4	0.4	27	26	46.8	-0.887493	0.41797	-0.616393	0.598305	-0.367385	NA	2.53021	-0.740246	-0.865401	0.607981	-0.209796
17	Asali	dog	6.33	M	4	3	10	13	83	13.2	0	57.2	32.8	1	5	123	135.4	141.4	83.4	111.2	25.2	5	6	2.2	23.2	1	9	5	0.56	25.8	27	26.6	0.246532	-0.00947252	0.309132	0.687969	0.310365	0.553668	-0.319347	-0.0444389	0.307898	0.157553	-0.408489
18	Gombo	dog	2.81	M	2	8	7	15	85.6	16.8	0	79.6	89.6	0	5	77	69.2	42.4	40.6	56.2	10.2	5	8	11	71	1	9	3	0.33	20	21.4	26.6	-0.359675	0.712682	0.0607879	1.61248	0.658245	-0.794939	-0.319347	-0.628478	-0.536669	-0.33463	-0.0111032
19	Imara	dog	2.81	F	6	8	14	22	41.4	24	5	21	30.2	3	4	139.6	189	152.2	161.2	288.8	50.8	1	7	18	32.8	1	9	6	0.67	35.6	30.2	42.6	1.44604	-0.963872	1.57632	-0.474022	1.34224	1.58044	-1.03174	2.14626	1.81041	1.02574	-0.607181
20	Maisha	dog	6.07	M	6	2	2	4	21	8.8	0	18.4	10	3	5	71.8	65.2	72.2	17.8	26.2	14	5	9	5.2	12.2	1	11	9	0.82	21	22	24.2	-0.181452	-0.445124	-0.677359	-0.887288	-0.599544	0.221133	-0.319347	-0.94237	-0.755174	-0.323919	-1.20326
21	Bansai	dog	2.78	M	6	0	6	6	44	23	2	33.8	35.2	1	5	139.4	83	89.2	122.6	245	11.6	1	12	8.2	39.4	1	11	2	0.18	28.4	34	42	0.798403	-0.226883	0.0398918	-0.323357	-0.465099	0.26501	-0.319347	1.64245	0.544882	0.966806	0.18759
22	Zuri	dog	5.62	F	6	1	1	2	18.4	16.2	0	13.6	11.2	1	4	89.6	107	55.6	78.2	99.6	44.6	5	6	5.2	36.4	1	11	2	0.18	26	21	30.2	0.164092	-0.459579	-0.10183	-0.944526	-0.825461	-0.171545	-1.03174	-0.134823	0.621801	-0.069002	0.18759
23	Layla	dog	5.51	F	5	1	2	3	69	27.6	0	63.4	28.8	0	7	150.2	94	85.8	NA	NA	NA	NA	NA	NA	NA	1	9	4	0.44	25.4	29.4	36.4	-0.182661	0.0635218	NA	0.33684	-0.727748	0.0629937	1.10543	NA	NA	0.494457	-0.209796
24	Binti	dog	6.33	F	1	0	2	2	68.4	9.6	0	71.4	90.8	0	9	161	113	92.2	58	90.6	14.8	4	6	0	6.8	1	9	3	0.33	23	24.2	49.6	-0.604012	0.580339	-0.539335	1.5294	-0.855951	0.252038	2.53021	-0.137873	-0.222719	NA	-0.0111032
25	Pepeo	dog	2.82	M	3	0	6	6	56.4	27.4	2	64.8	57.8	2	5	169.4	259.2	126.4	8.8	243	0	1	19	0	12.6	2	11	1	0.09	29.6	23.4	74.2	0.96111	0.950345	-0.805365	0.744127	-0.465099	1.67915	-0.319347	0.659316	-1.14563	1.18663	0.961277
26	Nia	dog	5.52	F	5	0	1	1	41.8	41	7	39.8	22.6	3	5	205.2	112.4	191.4	33.4	50.8	8.4	5	6	25.8	77.8	1	11	4	0.36	44.8	26.4	55	0.746419	0.0815064	-0.809107	-0.210234	-0.953665	1.95508	-0.319347	-0.71151	-0.664549	1.42276	-0.209796
27	Enzi	dog	2.84	M	4	3	5	8	70.8	45.2	1	68.4	33.2	0	4	152.6	190.4	89	42.6	300	0	0	14	0	17.6	4	10	6	0.6	32.4	31.6	36.8	0.937965	0.811933	-0.444673	0.606852	-0.1782	0.482648	-1.03174	1.37974	-0.711146	0.857737	1.1178
28	Panya	dog	2.82	F	NA	NA	NA	NA	NA	NA	NA	NA	NA	0	4	NA	NA	NA	78.8	252.6	13.6	1	12	0	18	1	10	3	0.3	42.8	33.4	59.4	0.848961	-0.0161037	NA	NA	NA	-0.756703	-1.03174	1.29712	0.0211043	1.82369	-0.0111032
29	Nuru	dog	5.6	M	6	0	8	8	24.8	8.4	1	18.8	12.2	2	5	125.4	85.8	100	17.8	28	5.4	5	8	3.4	18	1	10	5	0.5	14	16.2	20.2	-0.262301	-0.101891	-0.596815	-0.821143	-0.269672	0.525722	-0.319347	-0.93526	-0.923959	-0.959011	-0.408489
